# Supplementary material for: Short-Term Outcome of Robotic versus Laparoscopic Hysterectomy for Endometrial Cancer in Women with Diabetes: Analysis of the US Nationwide Inpatient Sample
Source: J Clin Med. 2023 Dec 15;12(24):7713. doi: 10.3390/jcm12247713 (PMC10743688; doi:10.3390/jcm12247713)
Supplement: Supplementary file 1 [file jcm-12-07713-s001.zip]

Archive with 1 entries (1 files):
- jcm-2708788-supplementary.pdf
